# Supplementary material for: Long-Term Survival Prediction Model for Elderly Community Members Using a Deep Learning Method
Source: Geriatrics (Basel). 2023 Oct 23;8(5):105. doi: 10.3390/geriatrics8050105 (PMC10606576; doi:10.3390/geriatrics8050105)
Supplement: Supplementary file 1 [file geriatrics-08-00105-s001.zip]

Archive with 1 entries (1 files):
- geriatrics-2623693-supplementary.pdf
